# Supplementary material for: Optimization of Gefitinib-Loaded Nanostructured Lipid Carrier as a Biomedical Tool in the Treatment of Metastatic Lung Cancer
Source: Molecules. 2023 Jan 3;28(1):448. doi: 10.3390/molecules28010448 (PMC9823586; doi:10.3390/molecules28010448)
Supplement: Supplementary file 1 [file molecules-28-00448-s001.zip]

Archive with 1 entries (1 files):
- molecules-2049003-supplementary.pdf
